# Supplementary material for: Herbal Medicine in Three Different Mediterranean Living Areas During the COVID-19 Pandemic: The Role of Polyphenolic-Rich Thyme-like Plants
Source: Plants (Basel). 2024 Nov 28;13(23):3340. doi: 10.3390/plants13233340 (PMC11644039; doi:10.3390/plants13233340)
Supplement: Supplementary file 1 [file plants-13-03340-s001.zip]

Archive with 1 entries (1 files):
- plants-3272689-supplementary.pdf
